# Supplementary material for: Preparation and Application of High Internal Phase Pickering Emulsion Gels Stabilized by Starch Nanocrystal/Tannic Acid Complex Particles
Source: Gels. 2024 May 15;10(5):335. doi: 10.3390/gels10050335 (PMC11121127; doi:10.3390/gels10050335)
Supplement: Supplementary file 1 [file gels-10-00335-s001.zip]

Archive with 1 entries (1 files):
- gels-2989766-supplementary.pdf
